# Supplementary material for: Simulation-based teaching versus traditional small group teaching for first-year medical students among high and low scorers in respiratory physiology, India: a randomized controlled trial
Source: J Educ Eval Health Prof. 2025 Feb 21;22:8. doi: 10.3352/jeehp.2025.22.8 (PMC12012709; doi:10.3352/jeehp.2025.22.8)
Supplement: Supplementary file 1 [file jeehp-22-08-dataset1.xlsx]

## Sheet: Form Responses 1
Timestamp	Score	UIN	1. The figure shows three different compliance curves (S, T, and U) for isolated lungs subjected to various transpulmonary pressures. Which of the following best describes the relative compliances for the three curves?	2.A preterm baby has a surfactant deficiency. Without surfactant, many of the alveoli collapse at the end of each expiration, which in turn leads to pulmonary failure. Which set of changes is present in the preterm infant compared with a full term baby in terms of alveolar surface tension and compliance respectively.	3.Which of the following statement is TRUE regarding airway resistance in the bronchi	4.Surfactant lining the alveoli	5. Set of data which correctly defines restrictive lung disease is	6. A person is having normal lung compliance and increased airway resistance. The most effective mechanics of breathing in this person would be ?	7) Increased airway resistance is caused by all , EXCEPT	8) Compliance of lung is	9) Compliance of lung is	10) Major percentage of airway resistance is offered by the	11) Which of the following spirometry measurements has the greatest sensitivity for detecting early air flow obstruction?	12) If a patient had a progressive lung disease that required an ever increasing pressure to fill the same volume of lung, how would the lung's compliance be affected?	13) An asthma patient finds she has to breathe at twice her normal rate. How does that affect her dynamic compliance?	14) Which of the following is FALSE concerning the airflow in the lungs?	15) According to the Law of Laplace, air should flow from the smaller alveoli to the larger, collapsing them. In the lungs, several factors counter that tendency, and stabilize the alveolar structures. Which of the following is NOT one of them?	16) Which of the followings statements is true ?	17) A healthy, 25-year-old medical student participates in a 10-kilometer charity run. Which muscles does the student use (contract) during expiration?	18) The volume–pressure curves in the given figure were obtained from a normal subject and a patient with a pulmonary disease. Which abnormality is most likely present in the patient?	19) In the compliance graph identify the parameter plotted on x axis and y axis respectively	20) What tends to decrease airway resistance?	1) A 34-year-old man sustains a bullet wound to the chest that causes a pneumothorax. What best describes the changes in this man compared with a normal individual ?	2) A 78-year-old man who smoked 60 cigarettes per day for 55 years reports shortness of breath. The patient is diagnosed with chronic pulmonary emphysema. Which set of changes is present in this man compared with a healthy non-smoker?	3) A 24-year-old man presents to his primary care physician complaining of fever and chills that have persisted for 1 week. His chest now hurts when he coughs, he has a general feeling of malaise and has noticed a decrease in appetite. Which set of changes is present in this man?	1) An 18-year-old MBBS student presents with difficulty in breathing. On examination respiratory rate is 28 and the heart rate is 110 per minute . On auscultation rhonchi / wheezes through the entire chest. Why are accessory muscles are in use in the above patient ?	2) A 55-year-old man comes to the clinic complaining of fatigue and persistent shortness of breath, which becomes worse during exercise. The patient has smoked cigarettes since he was a teenager. On examination , chest is barrel shape with anteroposterior (AP) to transverse ( T) diameter is almost equal. Identify the clinical disorder.	Spirometry findings are given below identify the disorder?	EMQ	A 21 year old man presents to the outpatient department with history of difficulty in breathing usually during early morning. On examination, Pulse - 121 bpm Respiratory rate - 22/min Blood pressure - 121/81 mm Hg Temperature 36 degree Celsius (oral).	A 20 year old man presents to the outpatient department with history of difficulty in breathing usually during early morning. On examination, Pulse - 120 bpm Respiratory rate - 22/min Blood pressure - 120/80 mm Hg Temperature 36 degree Celsius (oral).	A 20 year old man presents to the outpatient department with history of difficulty in breathing usually during early morning. On examination, Pulse - 120 bpm Respiratory rate - 22/min Blood pressure - 120/80 mm Hg Temperature 36 degree Celsius (oral).	A 18 year old girl presents to the outpatient department with history of difficulty in breathing , cough and fever. On examination, Lateral bending of spine noted Pulse - 81 bpm Respiratory rate - 22/min Blood pressure - 111/71 mm Hg	A 18 year old girl presents to the outpatient department with history of difficulty in breathing , cough and fever. On examination, Lateral bending of spine noted Pulse - 81 bpm Respiratory rate - 22/min Blood pressure - 111/71 mm Hg	A 18 year old girl presents to the outpatient department with history of difficulty in breathing , cough and fever. On examination, Lateral bending of spine noted Pulse - 82 bpm Respiratory rate - 22/min Blood pressure - 112/72 mm Hg	sct total	Submission Tracking ID - DO NOT CHANGE
2022-07-28 10:44:23	13	2101001010	a) S < T < U	c. decrease and increase	b. Is increased following bronchial smooth muscle contraction	a. Helps prevent the alveoli collapse	c. Decreased FEV1/FVC ratio, decreased compliance of lung tissue	d. Slow and shallow	b. Dense air	a. Elasticity	a. 200ml/cm of water	c.Terminal bronchioles	b. Forced expiratory volume at first second (FEV1)	c. It would decrease .	b. It decreases.	d. The acini have very small radii which significantly increases the total air flow resistance of the bronchial tree.	c. Transpulmonary pressure is lower for smaller alveoli, allowing them to stabilize in comparison to the bigger ones.	d. Pulmonary surfactant maintains constant low surface tension in the alveoli	c. Diaphragm and internal intercostals	b. Emphysema	a. Intraplueral pressure, lung volumes	b. Stimulation by sympathetic fibers	1	0	0	0	0	0	1	1	1	1	4	0	2	9
2022-07-28 10:49:17	15	2101001011	b) S < T > U	d. increase and decrease	a. Is increased if the lungs are removed and inflated with saline	a. Helps prevent the alveoli collapse	c. Decreased FEV1/FVC ratio, decreased compliance of lung tissue	b. Rapid and shallow	b. Dense air	a. Elasticity	a. 200ml/cm of water	b. Principal bronchus	d. Forced expiratory flow (FEF 25-75)	c. It would decrease .	b. It decreases.	b. Towards the middle of the bronchial tree, the flow is turbulent at the branches and laminar in between.	c. Transpulmonary pressure is lower for smaller alveoli, allowing them to stabilize in comparison to the bigger ones.	a. The change in the volume of the lungs with pressure is a measure of their compliance	d. Internal intercostals and abdominal recti	c. Tuberculosis	a. Intraplueral pressure, lung volumes	b. Stimulation by sympathetic fibers	1	0	0	0	1	1	3	0	0	1	1	1	5	8	B Adhitha
2022-07-28 10:49:36	17	2101001014	d) S > T > U	d. increase and decrease	d. Does not affect the work of breathing	a. Helps prevent the alveoli collapse	b. Increased FEV1/FVC ratio, decreased compliance of lung tissue	d. Slow and shallow	d. High lung volume	a. Elasticity	a. 200ml/cm of water	b. Principal bronchus	d. Forced expiratory flow (FEF 25-75)	c. It would decrease .	b. It decreases.	b. Towards the middle of the bronchial tree, the flow is turbulent at the branches and laminar in between.	c. Transpulmonary pressure is lower for smaller alveoli, allowing them to stabilize in comparison to the bigger ones.	a. The change in the volume of the lungs with pressure is a measure of their compliance	d. Internal intercostals and abdominal recti	c. Tuberculosis	a. Intraplueral pressure, lung volumes	b. Stimulation by sympathetic fibers	1	0	0	0	0	1	2	4	6	9	1	4	5	29	Aditi C
2022-07-28 10:50:45	16	2101001015	d) S > T > U	c. decrease and increase	c. Makes up 80 % of the work of breathing	a. Helps prevent the alveoli collapse	b. Increased FEV1/FVC ratio, decreased compliance of lung tissue	b. Rapid and shallow	d. High lung volume	a. Elasticity	a. 200ml/cm of water	c.Terminal bronchioles	b. Forced expiratory volume at first second (FEV1)	d. These variables do not affect the lung compliance.	b. It decreases.	d. The acini have very small radii which significantly increases the total air flow resistance of the bronchial tree.	c. Transpulmonary pressure is lower for smaller alveoli, allowing them to stabilize in comparison to the bigger ones.	d. Pulmonary surfactant maintains constant low surface tension in the alveoli	d. Internal intercostals and abdominal recti	b. Emphysema	b. lung volumes, Intraplueral pressure	b. Stimulation by sympathetic fibers	0	1	0	1	1	0	3	0	6	1	1	1	5	14
2022-07-28 10:52:38	15	2101001016	d) S > T > U	d. increase and decrease	b. Is increased following bronchial smooth muscle contraction	a. Helps prevent the alveoli collapse	b. Increased FEV1/FVC ratio, decreased compliance of lung tissue	a. Rapid and deep	d. High lung volume	a. Elasticity	a. 200ml/cm of water	c.Terminal bronchioles	b. Forced expiratory volume at first second (FEV1)	d. These variables do not affect the lung compliance.	c. It increases.	a. During inspiration and expiration, the flow in the trachea and larger bronchi is turbulent.	c. Transpulmonary pressure is lower for smaller alveoli, allowing them to stabilize in comparison to the bigger ones.	a. The change in the volume of the lungs with pressure is a measure of their compliance	c. Diaphragm and internal intercostals	b. Emphysema	b. lung volumes, Intraplueral pressure	b. Stimulation by sympathetic fibers	1	0	1	0	0	0	2	4	6	1	1	1	5	18
2022-07-28 10:23:45	6	2101001018	a) S < T < U	b. increase and increase	b. Is increased following bronchial smooth muscle contraction	b. Is produced by type 1 alveolar cells	b. Increased FEV1/FVC ratio, decreased compliance of lung tissue	b. Rapid and shallow	b. Dense air	b. Amount of air	b. 500 ml/cm water.	b. Principal bronchus	b. Forced expiratory volume at first second (FEV1)	b. It would stay the same.	b. It decreases.	b. Towards the middle of the bronchial tree, the flow is turbulent at the branches and laminar in between.	b. Mechanical stability is given by surrounding alveoli.	b. The total compliance of the chest is determined by the compliance of the lungs	b. Diaphragm and external intercostals	b. Emphysema	b. lung volumes, Intraplueral pressure	b. Stimulation by sympathetic fibers	0	0	1	0	0	0	1	0	0	0	1	1	1	3
2022-07-28 10:51:09	14	2101001022	d) S > T > U	c. decrease and increase	c. Makes up 80 % of the work of breathing	a. Helps prevent the alveoli collapse	b. Increased FEV1/FVC ratio, decreased compliance of lung tissue	b. Rapid and shallow	d. High lung volume	a. Elasticity	a. 200ml/cm of water	c.Terminal bronchioles	b. Forced expiratory volume at first second (FEV1)	d. These variables do not affect the lung compliance.	b. It decreases.	d. The acini have very small radii which significantly increases the total air flow resistance of the bronchial tree.	c. Transpulmonary pressure is lower for smaller alveoli, allowing them to stabilize in comparison to the bigger ones.	d. Pulmonary surfactant maintains constant low surface tension in the alveoli	d. Internal intercostals and abdominal recti	b. Emphysema	b. lung volumes, Intraplueral pressure	b. Stimulation by sympathetic fibers	0	0	0	0	0	1	1	1	6	0	1	0	1	9	Aishwarya Khanuja
2022-07-28 10:38:10	11	2101001027	a) S < T < U	c. decrease and increase	b. Is increased following bronchial smooth muscle contraction	a. Helps prevent the alveoli collapse	b. Increased FEV1/FVC ratio, decreased compliance of lung tissue	c. Slow and deep	d. High lung volume	a. Elasticity	a. 200ml/cm of water	d. Respiratory bronchioles	d. Forced expiratory flow (FEF 25-75)	a. It would increase initially and then decrease .	b. It decreases.	b. Towards the middle of the bronchial tree, the flow is turbulent at the branches and laminar in between.	c. Transpulmonary pressure is lower for smaller alveoli, allowing them to stabilize in comparison to the bigger ones.	b. The total compliance of the chest is determined by the compliance of the lungs	b. Diaphragm and external intercostals	b. Emphysema	b. lung volumes, Intraplueral pressure	a. Inhibition of sympathetic fibers	0	0	0	0	0	0	0	4	1	0	0	1	5	11
2022-07-28 10:51:12	17	2101001029	d) S > T > U	c. decrease and increase	c. Makes up 80 % of the work of breathing	a. Helps prevent the alveoli collapse	b. Increased FEV1/FVC ratio, decreased compliance of lung tissue	b. Rapid and shallow	d. High lung volume	a. Elasticity	a. 200ml/cm of water	c.Terminal bronchioles	b. Forced expiratory volume at first second (FEV1)	d. These variables do not affect the lung compliance.	b. It decreases.	d. The acini have very small radii which significantly increases the total air flow resistance of the bronchial tree.	c. Transpulmonary pressure is lower for smaller alveoli, allowing them to stabilize in comparison to the bigger ones.	d. Pulmonary surfactant maintains constant low surface tension in the alveoli	d. Internal intercostals and abdominal recti	b. Emphysema	b. lung volumes, Intraplueral pressure	b. Stimulation by sympathetic fibers	0	1	0	1	1	1	4	4	0	1	4	0	2	11	Akshita Singh - UIN: 2101001029
2022-07-28 10:51:20	13	2101001036	d) S > T > U	c. decrease and increase	b. Is increased following bronchial smooth muscle contraction	c. Is increased in lungs of heavy smokers	c. Decreased FEV1/FVC ratio, decreased compliance of lung tissue	a. Rapid and deep	c. Bronchospasm	a. Elasticity	a. 200ml/cm of water	b. Principal bronchus	b. Forced expiratory volume at first second (FEV1)	c. It would decrease .	b. It decreases.	d. The acini have very small radii which significantly increases the total air flow resistance of the bronchial tree.	c. Transpulmonary pressure is lower for smaller alveoli, allowing them to stabilize in comparison to the bigger ones.	a. The change in the volume of the lungs with pressure is a measure of their compliance	d. Internal intercostals and abdominal recti	b. Emphysema	a. Intraplueral pressure, lung volumes	b. Stimulation by sympathetic fibers	0	0	0	0	0	0	0	0	3	0	1	1	2	7
2022-07-28 10:40:57	14	2101001041	a) S < T < U	d. increase and decrease	d. Does not affect the work of breathing	d. Is a glycolipid complex.	b. Increased FEV1/FVC ratio, decreased compliance of lung tissue	c. Slow and deep	a. Forced expiration	a. Elasticity	a. 200ml/cm of water	c.Terminal bronchioles	b. Forced expiratory volume at first second (FEV1)	a. It would increase initially and then decrease .	b. It decreases.		d. Surface tension at the gas-liquid interface increases as alveolar surface area increases	a. The change in the volume of the lungs with pressure is a measure of their compliance	d. Internal intercostals and abdominal recti	b. Emphysema	b. lung volumes, Intraplueral pressure	b. Stimulation by sympathetic fibers	1	0	0	0	1	1	3	0	3	0	1	0	2	6	Apoorva Sivakumar Umamaheswari
2022-07-28 10:23:44	6	2101001045	a) S < T < U	b. increase and increase	b. Is increased following bronchial smooth muscle contraction	b. Is produced by type 1 alveolar cells	b. Increased FEV1/FVC ratio, decreased compliance of lung tissue	b. Rapid and shallow	b. Dense air	b. Amount of air	b. 500 ml/cm water.	b. Principal bronchus	b. Forced expiratory volume at first second (FEV1)	b. It would stay the same.	b. It decreases.	b. Towards the middle of the bronchial tree, the flow is turbulent at the branches and laminar in between.	b. Mechanical stability is given by surrounding alveoli.	b. The total compliance of the chest is determined by the compliance of the lungs	b. Diaphragm and external intercostals	b. Emphysema	b. lung volumes, Intraplueral pressure	b. Stimulation by sympathetic fibers	0	0	1	0	0	0	1	0	0	0	1	1	1	3
2022-07-28 10:40:25	9	2101001054	b) S < T > U	c. decrease and increase	b. Is increased following bronchial smooth muscle contraction	a. Helps prevent the alveoli collapse	b. Increased FEV1/FVC ratio, decreased compliance of lung tissue	c. Slow and deep	c. Bronchospasm	a. Elasticity	b. 500 ml/cm water.	b. Principal bronchus	a. Forced vital capacity ( FVC)	c. It would decrease .	b. It decreases.	b. Towards the middle of the bronchial tree, the flow is turbulent at the branches and laminar in between.	a. Surfactant lowers surface tension to a greater degree when it is on a smaller surface area, allowing the smaller alveoli to stay open.		d. Internal intercostals and abdominal recti	c. Tuberculosis	b. lung volumes, Intraplueral pressure	b. Stimulation by sympathetic fibers	0	0	0	0	0	0	0	1	0	0	0	1	1	3	Bharath Malathi Gnanasekaran
2022-07-28 10:35:24	9	2101001058	a) S < T < U	c. decrease and increase	b. Is increased following bronchial smooth muscle contraction	a. Helps prevent the alveoli collapse	b. Increased FEV1/FVC ratio, decreased compliance of lung tissue	c. Slow and deep	d. High lung volume	a. Elasticity	a. 200ml/cm of water	d. Respiratory bronchioles	b. Forced expiratory volume at first second (FEV1)	b. It would stay the same.	c. It increases.	b. Towards the middle of the bronchial tree, the flow is turbulent at the branches and laminar in between.	b. Mechanical stability is given by surrounding alveoli.	b. The total compliance of the chest is determined by the compliance of the lungs	b. Diaphragm and external intercostals	b. Emphysema	b. lung volumes, Intraplueral pressure	b. Stimulation by sympathetic fibers	0	0	0	0	0	0	0	4	6	0	0	4	1	15
2022-07-28 10:48:19	14	2101001059	d) S > T > U	d. increase and decrease	c. Makes up 80 % of the work of breathing	a. Helps prevent the alveoli collapse	c. Decreased FEV1/FVC ratio, decreased compliance of lung tissue	c. Slow and deep	a. Forced expiration	a. Elasticity	a. 200ml/cm of water	c.Terminal bronchioles	b. Forced expiratory volume at first second (FEV1)	a. It would increase initially and then decrease .	d. Static compliance, not dynamic, is the variable affected by asthma.	c. Near the end of the bronchial tree, the flow is laminar.	b. Mechanical stability is given by surrounding alveoli.	a. The change in the volume of the lungs with pressure is a measure of their compliance	d. Internal intercostals and abdominal recti	b. Emphysema	a. Intraplueral pressure, lung volumes	a. Inhibition of sympathetic fibers	1	0	1	0	1	0	3	4	3	1	1	1	2	12	Chidambara sneha A
2022-07-28 10:39:05	15	2101001061	a) S < T < U	c. decrease and increase	b. Is increased following bronchial smooth muscle contraction	a. Helps prevent the alveoli collapse	b. Increased FEV1/FVC ratio, decreased compliance of lung tissue	c. Slow and deep	d. High lung volume	a. Elasticity	a. 200ml/cm of water	d. Respiratory bronchioles	d. Forced expiratory flow (FEF 25-75)	a. It would increase initially and then decrease .	b. It decreases.	d. The acini have very small radii which significantly increases the total air flow resistance of the bronchial tree.	b. Mechanical stability is given by surrounding alveoli.	b. The total compliance of the chest is determined by the compliance of the lungs	d. Internal intercostals and abdominal recti	b. Emphysema	a. Intraplueral pressure, lung volumes	b. Stimulation by sympathetic fibers	0	1	0	0	0	0	1	1	0	1	4	4	5	15
2022-07-28 10:37:50	12	2101001063	b) S < T > U	c. decrease and increase	b. Is increased following bronchial smooth muscle contraction	a. Helps prevent the alveoli collapse	c. Decreased FEV1/FVC ratio, decreased compliance of lung tissue	b. Rapid and shallow	d. High lung volume	a. Elasticity	a. 200ml/cm of water	d. Respiratory bronchioles	b. Forced expiratory volume at first second (FEV1)	a. It would increase initially and then decrease .	b. It decreases.	b. Towards the middle of the bronchial tree, the flow is turbulent at the branches and laminar in between.	d. Surface tension at the gas-liquid interface increases as alveolar surface area increases	a. The change in the volume of the lungs with pressure is a measure of their compliance	c. Diaphragm and internal intercostals	b. Emphysema	b. lung volumes, Intraplueral pressure	b. Stimulation by sympathetic fibers	0	1	1	1	0	0	3	4	0	0	4	1	1	10	Devika Nair Sanjeev
2022-07-28 10:48:50	10	2101001064	a) S < T < U	c. decrease and increase	a. Is increased if the lungs are removed and inflated with saline	a. Helps prevent the alveoli collapse	c. Decreased FEV1/FVC ratio, decreased compliance of lung tissue	a. Rapid and deep	d. High lung volume	a. Elasticity	d. 1,000ml/cm water	b. Principal bronchus	b. Forced expiratory volume at first second (FEV1)	c. It would decrease .	d. Static compliance, not dynamic, is the variable affected by asthma.	b. Towards the middle of the bronchial tree, the flow is turbulent at the branches and laminar in between.	b. Mechanical stability is given by surrounding alveoli.	d. Pulmonary surfactant maintains constant low surface tension in the alveoli	d. Internal intercostals and abdominal recti	b. Emphysema	a. Intraplueral pressure, lung volumes	b. Stimulation by sympathetic fibers	1	1	0	0	0	0	2	0	6	1	4	4	5	20
2022-07-28 10:49:35	13	2101001069	d) S > T > U	d. increase and decrease	c. Makes up 80 % of the work of breathing	a. Helps prevent the alveoli collapse	c. Decreased FEV1/FVC ratio, decreased compliance of lung tissue	c. Slow and deep	a. Forced expiration	a. Elasticity	a. 200ml/cm of water	c.Terminal bronchioles	b. Forced expiratory volume at first second (FEV1)	a. It would increase initially and then decrease .	d. Static compliance, not dynamic, is the variable affected by asthma.	b. Towards the middle of the bronchial tree, the flow is turbulent at the branches and laminar in between.	b. Mechanical stability is given by surrounding alveoli.	a. The change in the volume of the lungs with pressure is a measure of their compliance	d. Internal intercostals and abdominal recti	b. Emphysema	a. Intraplueral pressure, lung volumes	a. Inhibition of sympathetic fibers	1	0	0	0	1	0	2	1	3	1	1	1	2	9	B. Dhikshanjali
2022-07-28 10:34:24	11	2101001070	a) S < T < U	d. increase and decrease	b. Is increased following bronchial smooth muscle contraction	a. Helps prevent the alveoli collapse	b. Increased FEV1/FVC ratio, decreased compliance of lung tissue	c. Slow and deep	d. High lung volume	a. Elasticity	a. 200ml/cm of water	c.Terminal bronchioles	b. Forced expiratory volume at first second (FEV1)	b. It would stay the same.	b. It decreases.	b. Towards the middle of the bronchial tree, the flow is turbulent at the branches and laminar in between.	a. Surfactant lowers surface tension to a greater degree when it is on a smaller surface area, allowing the smaller alveoli to stay open.	b. The total compliance of the chest is determined by the compliance of the lungs	b. Diaphragm and external intercostals	a. Asbestosis	c. Air way pressure , lung volumes	b. Stimulation by sympathetic fibers	0	0	0	0	0	0	0	0	1	0	0	1	1	3
2022-07-28 10:39:43	11	2101001071	a) S < T < U	d. increase and decrease	b. Is increased following bronchial smooth muscle contraction	a. Helps prevent the alveoli collapse	b. Increased FEV1/FVC ratio, decreased compliance of lung tissue	a. Rapid and deep	d. High lung volume	a. Elasticity	a. 200ml/cm of water	b. Principal bronchus	c. Functional residual capacity (FRC)	b. It would stay the same.	d. Static compliance, not dynamic, is the variable affected by asthma.	b. Towards the middle of the bronchial tree, the flow is turbulent at the branches and laminar in between.	a. Surfactant lowers surface tension to a greater degree when it is on a smaller surface area, allowing the smaller alveoli to stay open.	a. The change in the volume of the lungs with pressure is a measure of their compliance	b. Diaphragm and external intercostals	b. Emphysema	c. Air way pressure , lung volumes	b. Stimulation by sympathetic fibers	1	0	0	0	0	0	1	1	6	0	1	4	1	13	Divija
2022-07-28 10:34:09	14	2101001084	a) S < T < U	d. increase and decrease	b. Is increased following bronchial smooth muscle contraction	a. Helps prevent the alveoli collapse	b. Increased FEV1/FVC ratio, decreased compliance of lung tissue	c. Slow and deep	a. Forced expiration	a. Elasticity	a. 200ml/cm of water	c.Terminal bronchioles	b. Forced expiratory volume at first second (FEV1)	c. It would decrease .	b. It decreases.	a. During inspiration and expiration, the flow in the trachea and larger bronchi is turbulent.	d. Surface tension at the gas-liquid interface increases as alveolar surface area increases	b. The total compliance of the chest is determined by the compliance of the lungs	d. Internal intercostals and abdominal recti	b. Emphysema	a. Intraplueral pressure, lung volumes	c. Inhibition of parasympathetic fibers	0	1	0	0	0	0	1	0	6	0	0	4	1	11
2022-07-28 10:45:18	10	2101001092	b) S < T > U	c. decrease and increase	b. Is increased following bronchial smooth muscle contraction	a. Helps prevent the alveoli collapse	c. Decreased FEV1/FVC ratio, decreased compliance of lung tissue	c. Slow and deep	b. Dense air	a. Elasticity	b. 500 ml/cm water.	a. Trachea	a. Forced vital capacity ( FVC)	c. It would decrease .	d. Static compliance, not dynamic, is the variable affected by asthma.	a. During inspiration and expiration, the flow in the trachea and larger bronchi is turbulent.	a. Surfactant lowers surface tension to a greater degree when it is on a smaller surface area, allowing the smaller alveoli to stay open.	c. The recoils of the lung assist inspiration	d. Internal intercostals and abdominal recti	b. Emphysema	c. Air way pressure , lung volumes	d. Stimulation by parasympathetic fibers	1	0	0	0	1	1	3	4	0	9	4	1	5	23	Inigo iniyavan joseph J
2022-07-28 10:44:06	9	2101001111	d) S > T > U	d. increase and decrease	c. Makes up 80 % of the work of breathing	a. Helps prevent the alveoli collapse	b. Increased FEV1/FVC ratio, decreased compliance of lung tissue	b. Rapid and shallow	d. High lung volume	b. Amount of air	b. 500 ml/cm water.	d. Respiratory bronchioles	b. Forced expiratory volume at first second (FEV1)	b. It would stay the same.	a. It stays the same.	a. During inspiration and expiration, the flow in the trachea and larger bronchi is turbulent.	c. Transpulmonary pressure is lower for smaller alveoli, allowing them to stabilize in comparison to the bigger ones.	a. The change in the volume of the lungs with pressure is a measure of their compliance	b. Diaphragm and external intercostals	a. Asbestosis	b. lung volumes, Intraplueral pressure	b. Stimulation by sympathetic fibers	0	0	0	0	1	0	1	0	0	9	4	0	1	14	Keerthana.K
2022-07-28 10:38:17	12	2101001112	b) S < T > U	c. decrease and increase	b. Is increased following bronchial smooth muscle contraction	a. Helps prevent the alveoli collapse	b. Increased FEV1/FVC ratio, decreased compliance of lung tissue	c. Slow and deep	c. Bronchospasm	a. Elasticity	a. 200ml/cm of water	b. Principal bronchus	a. Forced vital capacity ( FVC)	c. It would decrease .	b. It decreases.	b. Towards the middle of the bronchial tree, the flow is turbulent at the branches and laminar in between.	a. Surfactant lowers surface tension to a greater degree when it is on a smaller surface area, allowing the smaller alveoli to stay open.	a. The change in the volume of the lungs with pressure is a measure of their compliance	d. Internal intercostals and abdominal recti	b. Emphysema	d. Air way pressure , transpulmonary pressure	b. Stimulation by sympathetic fibers	0	0	0	0	0	0	0	0	0	0	1	1	1	3
2022-07-28 10:39:31	7	2101001117	d) S > T > U	a. decrease and decrease	c. Makes up 80 % of the work of breathing	a. Helps prevent the alveoli collapse	c. Decreased FEV1/FVC ratio, decreased compliance of lung tissue	c. Slow and deep	c. Bronchospasm	d. Presence of fluid.	b. 500 ml/cm water.	c.Terminal bronchioles	b. Forced expiratory volume at first second (FEV1)	c. It would decrease .	a. It stays the same.	d. The acini have very small radii which significantly increases the total air flow resistance of the bronchial tree.	b. Mechanical stability is given by surrounding alveoli.	c. The recoils of the lung assist inspiration	b. Diaphragm and external intercostals	b. Emphysema	c. Air way pressure , lung volumes	c. Inhibition of parasympathetic fibers	0	0	0	0	0	0	0	0	3	0	4	0	1	8	Tamatar
2022-07-28 10:44:42	14	2101001119	d) S > T > U	c. decrease and increase	b. Is increased following bronchial smooth muscle contraction	a. Helps prevent the alveoli collapse	b. Increased FEV1/FVC ratio, decreased compliance of lung tissue	c. Slow and deep	c. Bronchospasm	a. Elasticity	a. 200ml/cm of water	b. Principal bronchus	a. Forced vital capacity ( FVC)	c. It would decrease .	b. It decreases.	b. Towards the middle of the bronchial tree, the flow is turbulent at the branches and laminar in between.	c. Transpulmonary pressure is lower for smaller alveoli, allowing them to stabilize in comparison to the bigger ones.		d. Internal intercostals and abdominal recti	c. Tuberculosis	c. Air way pressure , lung volumes	b. Stimulation by sympathetic fibers	0	0	0	1	1	0	2	4	6	0	4	4	1	19
2022-07-28 10:40:28	12	2101001125	b) S < T > U	c. decrease and increase	b. Is increased following bronchial smooth muscle contraction	a. Helps prevent the alveoli collapse	b. Increased FEV1/FVC ratio, decreased compliance of lung tissue	c. Slow and deep	c. Bronchospasm	a. Elasticity	b. 500 ml/cm water.	b. Principal bronchus	a. Forced vital capacity ( FVC)	c. It would decrease .	b. It decreases.	b. Towards the middle of the bronchial tree, the flow is turbulent at the branches and laminar in between.	a. Surfactant lowers surface tension to a greater degree when it is on a smaller surface area, allowing the smaller alveoli to stay open.	a. The change in the volume of the lungs with pressure is a measure of their compliance	d. Internal intercostals and abdominal recti	b. Emphysema	a. Intraplueral pressure, lung volumes	b. Stimulation by sympathetic fibers	0	0	0	0	0	0	0	0	0	0	0	1	2	3	Lingeswarar ss
2022-07-28 16:38:20	11	2101001132	b) S < T > U	c. decrease and increase	b. Is increased following bronchial smooth muscle contraction	a. Helps prevent the alveoli collapse	b. Increased FEV1/FVC ratio, decreased compliance of lung tissue	c. Slow and deep	c. Bronchospasm	a. Elasticity	a. 200ml/cm of water	b. Principal bronchus	a. Forced vital capacity ( FVC)	c. It would decrease .	b. It decreases.	b. Towards the middle of the bronchial tree, the flow is turbulent at the branches and laminar in between.	a. Surfactant lowers surface tension to a greater degree when it is on a smaller surface area, allowing the smaller alveoli to stay open.	c. The recoils of the lung assist inspiration	d. Internal intercostals and abdominal recti	b. Emphysema	d. Air way pressure , transpulmonary pressure	d. Stimulation by parasympathetic fibers	0	0	0	0	0	1	1	0	1	9	1	1	1	13	Manikanda prabu
2022-07-28 10:46:06	9	2101001135				a. Helps prevent the alveoli collapse		b. Rapid and shallow	a. Forced expiration	b. Amount of air	a. 200ml/cm of water	d. Respiratory bronchioles	c. Functional residual capacity (FRC)	c. It would decrease .	b. It decreases.	d. The acini have very small radii which significantly increases the total air flow resistance of the bronchial tree.	c. Transpulmonary pressure is lower for smaller alveoli, allowing them to stabilize in comparison to the bigger ones.		d. Internal intercostals and abdominal recti		b. lung volumes, Intraplueral pressure	a. Inhibition of sympathetic fibers	1	0	0	0	1	0	2	0	3	1	4	0	2	10
2022-07-28 10:41:09	11	2101001140	d) S > T > U	d. increase and decrease	b. Is increased following bronchial smooth muscle contraction	a. Helps prevent the alveoli collapse	c. Decreased FEV1/FVC ratio, decreased compliance of lung tissue	d. Slow and shallow	d. High lung volume	a. Elasticity	a. 200ml/cm of water	a. Trachea	b. Forced expiratory volume at first second (FEV1)	a. It would increase initially and then decrease .	b. It decreases.	b. Towards the middle of the bronchial tree, the flow is turbulent at the branches and laminar in between.	d. Surface tension at the gas-liquid interface increases as alveolar surface area increases	d. Pulmonary surfactant maintains constant low surface tension in the alveoli	b. Diaphragm and external intercostals	b. Emphysema	b. lung volumes, Intraplueral pressure	a. Inhibition of sympathetic fibers	0	1	0	0	0	1	2	1	0	9	4	4	1	19	J.Monica Begum
2022-07-28 10:36:23	13	2101001142	a) S < T < U	d. increase and decrease	a. Is increased if the lungs are removed and inflated with saline	a. Helps prevent the alveoli collapse	b. Increased FEV1/FVC ratio, decreased compliance of lung tissue	c. Slow and deep	d. High lung volume	a. Elasticity	a. 200ml/cm of water	c.Terminal bronchioles			b. It decreases.	a. During inspiration and expiration, the flow in the trachea and larger bronchi is turbulent.	a. Surfactant lowers surface tension to a greater degree when it is on a smaller surface area, allowing the smaller alveoli to stay open.	b. The total compliance of the chest is determined by the compliance of the lungs	d. Internal intercostals and abdominal recti	d. Rheumatic heart disease	a. Intraplueral pressure, lung volumes	b. Stimulation by sympathetic fibers	0	0	1	0	0	0	1	1	6	0	1	1	2	11
2022-07-28 10:40:04	13	2101001148	b) S < T > U	c. decrease and increase	b. Is increased following bronchial smooth muscle contraction	a. Helps prevent the alveoli collapse	b. Increased FEV1/FVC ratio, decreased compliance of lung tissue	b. Rapid and shallow	d. High lung volume	a. Elasticity	a. 200ml/cm of water	b. Principal bronchus	b. Forced expiratory volume at first second (FEV1)	c. It would decrease .	b. It decreases.	d. The acini have very small radii which significantly increases the total air flow resistance of the bronchial tree.	c. Transpulmonary pressure is lower for smaller alveoli, allowing them to stabilize in comparison to the bigger ones.	b. The total compliance of the chest is determined by the compliance of the lungs	d. Internal intercostals and abdominal recti	b. Emphysema	b. lung volumes, Intraplueral pressure	b. Stimulation by sympathetic fibers	0	0	0	0	0	0	0	1	3	0	0	0	5	9
2022-07-28 10:32:30	13	2101001156	a) S < T < U	c. decrease and increase	b. Is increased following bronchial smooth muscle contraction	a. Helps prevent the alveoli collapse	b. Increased FEV1/FVC ratio, decreased compliance of lung tissue	b. Rapid and shallow	a. Forced expiration	a. Elasticity	a. 200ml/cm of water	c.Terminal bronchioles	c. Functional residual capacity (FRC)	b. It would stay the same.	b. It decreases.	b. Towards the middle of the bronchial tree, the flow is turbulent at the branches and laminar in between.	c. Transpulmonary pressure is lower for smaller alveoli, allowing them to stabilize in comparison to the bigger ones.	c. The recoils of the lung assist inspiration	d. Internal intercostals and abdominal recti	b. Emphysema	a. Intraplueral pressure, lung volumes	b. Stimulation by sympathetic fibers	0	0	1	0	0	0	1	0	0	0	1	1	5	7
2022-07-28 10:40:00	8	2101001158	b) S < T > U	c. decrease and increase	b. Is increased following bronchial smooth muscle contraction	a. Helps prevent the alveoli collapse	a. Decreased functional residual capacity , increase compliance of lung tissue	c. Slow and deep	c. Bronchospasm	a. Elasticity	a. 200ml/cm of water	b. Principal bronchus	b. Forced expiratory volume at first second (FEV1)	a. It would increase initially and then decrease .	d. Static compliance, not dynamic, is the variable affected by asthma.	a. During inspiration and expiration, the flow in the trachea and larger bronchi is turbulent.	c. Transpulmonary pressure is lower for smaller alveoli, allowing them to stabilize in comparison to the bigger ones.	b. The total compliance of the chest is determined by the compliance of the lungs	a. Diaphragm only	b. Emphysema	d. Air way pressure , transpulmonary pressure	c. Inhibition of parasympathetic fibers	0	0	0	1	0	0	1	4	6	0	1	4	5	20	Prabhakaran
2022-07-28 10:44:56	14	2101001167	d) S > T > U	c. decrease and increase	b. Is increased following bronchial smooth muscle contraction	a. Helps prevent the alveoli collapse	c. Decreased FEV1/FVC ratio, decreased compliance of lung tissue	d. Slow and shallow	b. Dense air	a. Elasticity	a. 200ml/cm of water	c.Terminal bronchioles	b. Forced expiratory volume at first second (FEV1)	c. It would decrease .	b. It decreases.	d. The acini have very small radii which significantly increases the total air flow resistance of the bronchial tree.	c. Transpulmonary pressure is lower for smaller alveoli, allowing them to stabilize in comparison to the bigger ones.	d. Pulmonary surfactant maintains constant low surface tension in the alveoli	d. Internal intercostals and abdominal recti	b. Emphysema	a. Intraplueral pressure, lung volumes	b. Stimulation by sympathetic fibers	0	0	0	0	0	0	0	0	3	0	1	4	1	9
2022-07-28 10:46:59	12	2101001178	c) S =T = U	c. decrease and increase	b. Is increased following bronchial smooth muscle contraction	a. Helps prevent the alveoli collapse	c. Decreased FEV1/FVC ratio, decreased compliance of lung tissue	b. Rapid and shallow	d. High lung volume	a. Elasticity	a. 200ml/cm of water	c.Terminal bronchioles	b. Forced expiratory volume at first second (FEV1)	c. It would decrease .	b. It decreases.	c. Near the end of the bronchial tree, the flow is laminar.	a. Surfactant lowers surface tension to a greater degree when it is on a smaller surface area, allowing the smaller alveoli to stay open.	b. The total compliance of the chest is determined by the compliance of the lungs	c. Diaphragm and internal intercostals	b. Emphysema	a. Intraplueral pressure, lung volumes	c. Inhibition of parasympathetic fibers	0	1	0	1	0	0	2	4	3	0	4	4	5	20	Sahithyaa
2022-07-28 10:39:04	12	2101001181	d) S > T > U	a. decrease and decrease	a. Is increased if the lungs are removed and inflated with saline	a. Helps prevent the alveoli collapse	b. Increased FEV1/FVC ratio, decreased compliance of lung tissue	c. Slow and deep	a. Forced expiration	a. Elasticity	a. 200ml/cm of water	c.Terminal bronchioles	b. Forced expiratory volume at first second (FEV1)	b. It would stay the same.	c. It increases.	d. The acini have very small radii which significantly increases the total air flow resistance of the bronchial tree.	c. Transpulmonary pressure is lower for smaller alveoli, allowing them to stabilize in comparison to the bigger ones.	a. The change in the volume of the lungs with pressure is a measure of their compliance	b. Diaphragm and external intercostals	a. Asbestosis	a. Intraplueral pressure, lung volumes	c. Inhibition of parasympathetic fibers	0	1	0	0	0	0	1	0	3	0	4	0	2	9
2022-07-28 10:48:45	14	2101001191	d) S > T > U	d. increase and decrease	c. Makes up 80 % of the work of breathing	a. Helps prevent the alveoli collapse	c. Decreased FEV1/FVC ratio, decreased compliance of lung tissue	c. Slow and deep	a. Forced expiration	a. Elasticity	a. 200ml/cm of water	c.Terminal bronchioles	b. Forced expiratory volume at first second (FEV1)	d. These variables do not affect the lung compliance.	d. Static compliance, not dynamic, is the variable affected by asthma.		b. Mechanical stability is given by surrounding alveoli.	a. The change in the volume of the lungs with pressure is a measure of their compliance	d. Internal intercostals and abdominal recti	b. Emphysema	a. Intraplueral pressure, lung volumes	a. Inhibition of sympathetic fibers	1	1	0	0	1	0	3	4	6	0	4	1	2	17	SHARMILA SUBHASINI S
2022-07-28 10:48:26	13	2101001197	a) S < T < U	c. decrease and increase	a. Is increased if the lungs are removed and inflated with saline	a. Helps prevent the alveoli collapse	c. Decreased FEV1/FVC ratio, decreased compliance of lung tissue	b. Rapid and shallow	d. High lung volume	a. Elasticity	d. 1,000ml/cm water	d. Respiratory bronchioles	c. Functional residual capacity (FRC)	c. It would decrease .	b. It decreases.	b. Towards the middle of the bronchial tree, the flow is turbulent at the branches and laminar in between.	b. Mechanical stability is given by surrounding alveoli.	d. Pulmonary surfactant maintains constant low surface tension in the alveoli	d. Internal intercostals and abdominal recti	b. Emphysema	a. Intraplueral pressure, lung volumes	b. Stimulation by sympathetic fibers	1	1	0	1	1	0	4	0	6	1	0	4	1	12
2022-07-28 10:46:37	12	2101001199	d) S > T > U	d. increase and decrease	c. Makes up 80 % of the work of breathing	a. Helps prevent the alveoli collapse	c. Decreased FEV1/FVC ratio, decreased compliance of lung tissue	d. Slow and shallow	d. High lung volume	a. Elasticity	a. 200ml/cm of water	c.Terminal bronchioles	b. Forced expiratory volume at first second (FEV1)	a. It would increase initially and then decrease .	d. Static compliance, not dynamic, is the variable affected by asthma.	c. Near the end of the bronchial tree, the flow is laminar.	b. Mechanical stability is given by surrounding alveoli.	d. Pulmonary surfactant maintains constant low surface tension in the alveoli	c. Diaphragm and internal intercostals	b. Emphysema	a. Intraplueral pressure, lung volumes	b. Stimulation by sympathetic fibers	1	1	0	0	0	0	2	4	0	1	4	4	5	18
2022-07-28 10:49:42	14	2101001200	d) S > T > U	c. decrease and increase	c. Makes up 80 % of the work of breathing	a. Helps prevent the alveoli collapse	b. Increased FEV1/FVC ratio, decreased compliance of lung tissue	b. Rapid and shallow	d. High lung volume	a. Elasticity	a. 200ml/cm of water	c.Terminal bronchioles	b. Forced expiratory volume at first second (FEV1)	d. These variables do not affect the lung compliance.	b. It decreases.	d. The acini have very small radii which significantly increases the total air flow resistance of the bronchial tree.	c. Transpulmonary pressure is lower for smaller alveoli, allowing them to stabilize in comparison to the bigger ones.	d. Pulmonary surfactant maintains constant low surface tension in the alveoli	d. Internal intercostals and abdominal recti	b. Emphysema	b. lung volumes, Intraplueral pressure	b. Stimulation by sympathetic fibers	0	0	0	0	0	1	1	0	0	0	1	1	5	7	Shruti Priya
2022-07-28 10:45:52	7	2101001205	d) S > T > U	c. decrease and increase	c. Makes up 80 % of the work of breathing	a. Helps prevent the alveoli collapse	a. Decreased functional residual capacity , increase compliance of lung tissue	a. Rapid and deep	a. Forced expiration	a. Elasticity	a. 200ml/cm of water	a. Trachea	a. Forced vital capacity ( FVC)	a. It would increase initially and then decrease .		d. The acini have very small radii which significantly increases the total air flow resistance of the bronchial tree.	d. Surface tension at the gas-liquid interface increases as alveolar surface area increases	d. Pulmonary surfactant maintains constant low surface tension in the alveoli	c. Diaphragm and internal intercostals	c. Tuberculosis	a. Intraplueral pressure, lung volumes	d. Stimulation by parasympathetic fibers	0	0	0	0	1	0	1	1	3	1	4	4	5	18	Soumya Awasthi
2022-07-28 10:40:05	11	2101001208	d) S > T > U	b. increase and increase	a. Is increased if the lungs are removed and inflated with saline	a. Helps prevent the alveoli collapse	b. Increased FEV1/FVC ratio, decreased compliance of lung tissue	c. Slow and deep	c. Bronchospasm	a. Elasticity	a. 200ml/cm of water	b. Principal bronchus	b. Forced expiratory volume at first second (FEV1)	a. It would increase initially and then decrease .	c. It increases.	a. During inspiration and expiration, the flow in the trachea and larger bronchi is turbulent.	a. Surfactant lowers surface tension to a greater degree when it is on a smaller surface area, allowing the smaller alveoli to stay open.	d. Pulmonary surfactant maintains constant low surface tension in the alveoli	c. Diaphragm and internal intercostals	b. Emphysema	b. lung volumes, Intraplueral pressure	b. Stimulation by sympathetic fibers	1	0	0	0	1	1	3	0	6	1	4	4	1	16
2022-07-28 10:40:40	16	2101001209	a) S < T < U	d. increase and decrease	b. Is increased following bronchial smooth muscle contraction	a. Helps prevent the alveoli collapse	b. Increased FEV1/FVC ratio, decreased compliance of lung tissue	c. Slow and deep	d. High lung volume	a. Elasticity	a. 200ml/cm of water	b. Principal bronchus	b. Forced expiratory volume at first second (FEV1)	c. It would decrease .	b. It decreases.	b. Towards the middle of the bronchial tree, the flow is turbulent at the branches and laminar in between.	c. Transpulmonary pressure is lower for smaller alveoli, allowing them to stabilize in comparison to the bigger ones.	a. The change in the volume of the lungs with pressure is a measure of their compliance	c. Diaphragm and internal intercostals	a. Asbestosis	d. Air way pressure , transpulmonary pressure	b. Stimulation by sympathetic fibers	0	1	1	0	0	1	3	1	0	0	1	0	1	3	Sribooja.S
2022-07-28 10:49:31	15	2101001210	d) S > T > U	d. increase and decrease	c. Makes up 80 % of the work of breathing	a. Helps prevent the alveoli collapse	b. Increased FEV1/FVC ratio, decreased compliance of lung tissue	a. Rapid and deep	d. High lung volume	a. Elasticity	a. 200ml/cm of water	b. Principal bronchus	a. Forced vital capacity ( FVC)	c. It would decrease .	a. It stays the same.	d. The acini have very small radii which significantly increases the total air flow resistance of the bronchial tree.	b. Mechanical stability is given by surrounding alveoli.	c. The recoils of the lung assist inspiration	d. Internal intercostals and abdominal recti	b. Emphysema	a. Intraplueral pressure, lung volumes	b. Stimulation by sympathetic fibers	1	0	0	0	0	1	2	0	0	0	0	0	1	1
2022-07-28 10:39:55	15	2101001211	a) S < T < U	d. increase and decrease	b. Is increased following bronchial smooth muscle contraction	a. Helps prevent the alveoli collapse	b. Increased FEV1/FVC ratio, decreased compliance of lung tissue	a. Rapid and deep	c. Bronchospasm	a. Elasticity	a. 200ml/cm of water	b. Principal bronchus	b. Forced expiratory volume at first second (FEV1)	c. It would decrease .	a. It stays the same.	d. The acini have very small radii which significantly increases the total air flow resistance of the bronchial tree.	b. Mechanical stability is given by surrounding alveoli.	a. The change in the volume of the lungs with pressure is a measure of their compliance	d. Internal intercostals and abdominal recti	b. Emphysema	a. Intraplueral pressure, lung volumes	b. Stimulation by sympathetic fibers	1	1	0	0	0	0	2	0	0	0	1	0	1	2	Srija kota
2022-07-28 10:36:40	4	2101001214	c) S =T = U	d. increase and decrease	c. Makes up 80 % of the work of breathing	b. Is produced by type 1 alveolar cells	a. Decreased functional residual capacity , increase compliance of lung tissue	b. Rapid and shallow	b. Dense air	c. Blood flow	b. 500 ml/cm water.	b. Principal bronchus	b. Forced expiratory volume at first second (FEV1)	b. It would stay the same.	b. It decreases.	b. Towards the middle of the bronchial tree, the flow is turbulent at the branches and laminar in between.	a. Surfactant lowers surface tension to a greater degree when it is on a smaller surface area, allowing the smaller alveoli to stay open.	c. The recoils of the lung assist inspiration	b. Diaphragm and external intercostals	c. Tuberculosis	a. Intraplueral pressure, lung volumes	c. Inhibition of parasympathetic fibers	0	1	0	0		0	1	1	6	1	1	1	5	15
2022-07-28 10:48:34	9	2101001219	d) S > T > U	c. decrease and increase	c. Makes up 80 % of the work of breathing	a. Helps prevent the alveoli collapse	c. Decreased FEV1/FVC ratio, decreased compliance of lung tissue	c. Slow and deep		a. Elasticity	a. 200ml/cm of water	b. Principal bronchus	b. Forced expiratory volume at first second (FEV1)		b. It decreases.	a. During inspiration and expiration, the flow in the trachea and larger bronchi is turbulent.	a. Surfactant lowers surface tension to a greater degree when it is on a smaller surface area, allowing the smaller alveoli to stay open.	d. Pulmonary surfactant maintains constant low surface tension in the alveoli	b. Diaphragm and external intercostals	b. Emphysema	b. lung volumes, Intraplueral pressure	c. Inhibition of parasympathetic fibers	0	0	0	0	1	1	2	4	0	1	1	1	5	12
2022-07-28 10:47:45	10	2101001220	c) S =T = U	c. decrease and increase		b. Is produced by type 1 alveolar cells	b. Increased FEV1/FVC ratio, decreased compliance of lung tissue	c. Slow and deep	a. Forced expiration	a. Elasticity		c.Terminal bronchioles	b. Forced expiratory volume at first second (FEV1)	a. It would increase initially and then decrease .	b. It decreases.	b. Towards the middle of the bronchial tree, the flow is turbulent at the branches and laminar in between.	a. Surfactant lowers surface tension to a greater degree when it is on a smaller surface area, allowing the smaller alveoli to stay open.	a. The change in the volume of the lungs with pressure is a measure of their compliance	d. Internal intercostals and abdominal recti	b. Emphysema	d. Air way pressure , transpulmonary pressure	c. Inhibition of parasympathetic fibers	1	0	0	0	0	1	2	4	0	9	0	1	5	19	Subham Sengupta
2022-07-28 10:37:53	10	2101001224	b) S < T > U	c. decrease and increase	b. Is increased following bronchial smooth muscle contraction	a. Helps prevent the alveoli collapse	b. Increased FEV1/FVC ratio, decreased compliance of lung tissue	b. Rapid and shallow	d. High lung volume	a. Elasticity	a. 200ml/cm of water	b. Principal bronchus	b. Forced expiratory volume at first second (FEV1)	c. It would decrease .	d. Static compliance, not dynamic, is the variable affected by asthma.	b. Towards the middle of the bronchial tree, the flow is turbulent at the branches and laminar in between.	c. Transpulmonary pressure is lower for smaller alveoli, allowing them to stabilize in comparison to the bigger ones.	d. Pulmonary surfactant maintains constant low surface tension in the alveoli	d. Internal intercostals and abdominal recti	d. Rheumatic heart disease	d. Air way pressure , transpulmonary pressure	b. Stimulation by sympathetic fibers	0	0	0	0	0	0	0	4	3	0	4	1	5	17
2022-07-28 10:39:22	9	2101001225	a) S < T < U	b. increase and increase	b. Is increased following bronchial smooth muscle contraction	b. Is produced by type 1 alveolar cells	b. Increased FEV1/FVC ratio, decreased compliance of lung tissue	a. Rapid and deep	c. Bronchospasm	a. Elasticity	a. 200ml/cm of water	b. Principal bronchus	b. Forced expiratory volume at first second (FEV1)	d. These variables do not affect the lung compliance.	b. It decreases.	c. Near the end of the bronchial tree, the flow is laminar.	a. Surfactant lowers surface tension to a greater degree when it is on a smaller surface area, allowing the smaller alveoli to stay open.	d. Pulmonary surfactant maintains constant low surface tension in the alveoli	d. Internal intercostals and abdominal recti	b. Emphysema	a. Intraplueral pressure, lung volumes	c. Inhibition of parasympathetic fibers	0	0	0	0	1	0	1	4	1	0	4	1	5	15	Surya Avinash . V
2022-07-28 10:39:08	10	2101001231	d) S > T > U	a. decrease and decrease	b. Is increased following bronchial smooth muscle contraction	b. Is produced by type 1 alveolar cells	c. Decreased FEV1/FVC ratio, decreased compliance of lung tissue	b. Rapid and shallow	a. Forced expiration	a. Elasticity	a. 200ml/cm of water	d. Respiratory bronchioles	b. Forced expiratory volume at first second (FEV1)	d. These variables do not affect the lung compliance.	b. It decreases.	c. Near the end of the bronchial tree, the flow is laminar.	b. Mechanical stability is given by surrounding alveoli.	d. Pulmonary surfactant maintains constant low surface tension in the alveoli	d. Internal intercostals and abdominal recti	c. Tuberculosis	a. Intraplueral pressure, lung volumes	b. Stimulation by sympathetic fibers	1	0	0	1	0	0	2	4	6	0	4	1	1	16
2022-07-28 10:41:00	11	2101001235	a) S < T < U	d. increase and decrease	b. Is increased following bronchial smooth muscle contraction	a. Helps prevent the alveoli collapse	c. Decreased FEV1/FVC ratio, decreased compliance of lung tissue	d. Slow and shallow	d. High lung volume	a. Elasticity	a. 200ml/cm of water	a. Trachea	b. Forced expiratory volume at first second (FEV1)	a. It would increase initially and then decrease .	b. It decreases.	d. The acini have very small radii which significantly increases the total air flow resistance of the bronchial tree.	b. Mechanical stability is given by surrounding alveoli.	d. Pulmonary surfactant maintains constant low surface tension in the alveoli	b. Diaphragm and external intercostals	b. Emphysema	b. lung volumes, Intraplueral pressure	a. Inhibition of sympathetic fibers	0	1	0	0	0	1	2	4	6	0	1	1	5	17	Vaishali
2022-07-28 10:54:47	11	2101001239	d) S > T > U	a. decrease and decrease	c. Makes up 80 % of the work of breathing	a. Helps prevent the alveoli collapse	c. Decreased FEV1/FVC ratio, decreased compliance of lung tissue	b. Rapid and shallow	a. Forced expiration	a. Elasticity	a. 200ml/cm of water	d. Respiratory bronchioles	b. Forced expiratory volume at first second (FEV1)	c. It would decrease .	b. It decreases.	b. Towards the middle of the bronchial tree, the flow is turbulent at the branches and laminar in between.	b. Mechanical stability is given by surrounding alveoli.	a. The change in the volume of the lungs with pressure is a measure of their compliance	b. Diaphragm and external intercostals	b. Emphysema	b. lung volumes, Intraplueral pressure	d. Stimulation by parasympathetic fibers	1	1	1	0	0	0	3	0	6	0	0	0	5	11
2022-07-28 10:40:47	12	2101001241	b) S < T > U	c. decrease and increase	b. Is increased following bronchial smooth muscle contraction	a. Helps prevent the alveoli collapse	b. Increased FEV1/FVC ratio, decreased compliance of lung tissue	c. Slow and deep	b. Dense air	a. Elasticity	a. 200ml/cm of water	a. Trachea	a. Forced vital capacity ( FVC)	c. It would decrease .	b. It decreases.	a. During inspiration and expiration, the flow in the trachea and larger bronchi is turbulent.	a. Surfactant lowers surface tension to a greater degree when it is on a smaller surface area, allowing the smaller alveoli to stay open.	a. The change in the volume of the lungs with pressure is a measure of their compliance	d. Internal intercostals and abdominal recti	b. Emphysema	c. Air way pressure , lung volumes	a. Inhibition of sympathetic fibers	1	0	0	0	0	0	1	0	3	1	1	0	1	6	Vasantha kumar .A
2022-07-28 10:37:48	9	2101001247	a) S < T < U	c. decrease and increase	b. Is increased following bronchial smooth muscle contraction	a. Helps prevent the alveoli collapse	b. Increased FEV1/FVC ratio, decreased compliance of lung tissue	c. Slow and deep	b. Dense air	a. Elasticity	a. 200ml/cm of water	b. Principal bronchus	d. Forced expiratory flow (FEF 25-75)	a. It would increase initially and then decrease .	b. It decreases.	a. During inspiration and expiration, the flow in the trachea and larger bronchi is turbulent.	a. Surfactant lowers surface tension to a greater degree when it is on a smaller surface area, allowing the smaller alveoli to stay open.	b. The total compliance of the chest is determined by the compliance of the lungs	c. Diaphragm and internal intercostals	b. Emphysema	c. Air way pressure , lung volumes	c. Inhibition of parasympathetic fibers	0	0	0	0	0	0	0	0	3	0	1	4	2	10
2022-07-28 10:33:26	11	2101001249	a) S < T < U	d. increase and decrease	b. Is increased following bronchial smooth muscle contraction	a. Helps prevent the alveoli collapse	a. Decreased functional residual capacity , increase compliance of lung tissue	c. Slow and deep	d. High lung volume	a. Elasticity	a. 200ml/cm of water	b. Principal bronchus	c. Functional residual capacity (FRC)	c. It would decrease .	c. It increases.	c. Near the end of the bronchial tree, the flow is laminar.	c. Transpulmonary pressure is lower for smaller alveoli, allowing them to stabilize in comparison to the bigger ones.	c. The recoils of the lung assist inspiration	c. Diaphragm and internal intercostals	b. Emphysema	a. Intraplueral pressure, lung volumes	c. Inhibition of parasympathetic fibers	0	0	0	0	0	0	0	1	6	0	0	0	1	8

## Sheet: Sheet1
UIN	Score - 26 ( mcq+emq)	EMQ	MCQ	sct total	pre test total	emq ( 6 marks)	mcq	sct total	post test total
2101001010	13	1	12	9	22	2	11	21	34
2101001011	15	3	12	8	23	5	11	17	33
2101001014	17	2	15	29	46	5	15	24	44
2101001015	16	3	13	14	30	1	13	13	27
2101001016	15	2	13	18	33	4	14	25	43
2101001018	6	1	5	3	9	1	12	3	16
2101001022	14	1	13	9	23	2	11	9	22
2101001027	11	0	11	11	22	2	11	18	31
2101001029	17	4	13	11	28	2	11	13	26
2101001036	13	0	13	7	20	2	16	23	41
2101001041	14	3	11	6	20	3	13	15	31
2101001045	6	1	5	3	9	4	14	17	35
2101001054	9	0	9	3	12	2	10	22	34
2101001058	9	0	9	15	24	2	11	11	24
2101001059	14	3	11	12	26	1	12	18	31
2101001061	15	1	14	15	30	1	13	13	27
2101001063	12	3	9	10	22	3	11	14	28
2101001064	10	2	8	20	30	1	11	13	25
2101001069	13	2	11	9	22	4	10	19	33
2101001070	11	0	11	3	14	1	7	4	12
2101001071	11	1	10	13	24	4	9	17	30
2101001084	14	1	13	11	25	1	8	20	29
2101001092	10	3	7	23	33	0	9	6	15
2101001111	9	1	8	14	23	2	9	3	14
2101001112	12	0	12	3	15	1	7	13	21
2101001117	7	0	7	8	15	2	11	5	18
2101001119	14	2	12	19	33	4	9	14	27
2101001125	12	0	12	3	15	0	11	3	14
2101001132	11	1	10	13	24	3	6	15	24
2101001135	9	2	7	10	19	1	11	21	33
2101001140	11	2	9	19	30	2	10	11	23
2101001148	13	0	13	9	22	1	7	15	23
2101001156	13	1	12	7	20	1	12	14	27
2101001158	8	1	7	20	28	4	12	7	23
2101001167	14	0	14	9	23	1	10	14	25
2101001178	12	2	10	20	32	1	6	12	19
2101001181	12	1	11	9	21	2	7	9	18
2101001191	14	3	11	17	31	3	13	11	27
2101001197	13	4	9	12	25	1	7	18	26
2101001199	12	2	10	18	30	3	10	22	35
2101001200	14	1	13	7	21	2	11	14	27
2101001205	7	1	6	18	25	4	13	10	27
2101001208	11	3	8	16	27	4	8	20	32
2101001209	16	3	13	3	19	0	9	12	21
2101001210	15	2	13	1	16	4	14	0	18
2101001211	15	2	13	2	17	3	8	24	35
2101001214	4	1	3	15	19	0	7	14	21
2101001219	9	2	7	12	21	5	9	19	33
2101001220	10	2	8	19	29	2	8	25	35
2101001224	10	0	10	17	27	1	2	7	10
2101001225	9	1	8	15	24	2	12	4	18
2101001231	10	2	8	16	26	3	12	16	31
2101001235	11	2	9	17	28	3	13	8	24
2101001239	11	3	8	11	22	4	10	29	43
2101001241	12	1	11	6	18	2	8	16	26
