# Supplementary material for: Simulation-based teaching versus traditional small group teaching for first-year medical students among high and low scorers in respiratory physiology, India: a randomized controlled trial
Source: J Educ Eval Health Prof. 2025 Feb 21;22:8. doi: 10.3352/jeehp.2025.22.8 (PMC12012709; doi:10.3352/jeehp.2025.22.8)
Supplement: Supplementary file 2 [file jeehp-22-08-dataset2.xlsx]

## Sheet: Form Responses 1
Timestamp	Score	UIN	1. The figure shows three different compliance curves (S, T, and U) for isolated lungs subjected to various transpulmonary pressures. Which of the following best describes the relative compliances for the three curves?	2.A preterm baby has a surfactant deficiency. Without surfactant, many of the alveoli collapse at the end of each expiration, which in turn leads to pulmonary failure. Which set of changes is present in the preterm infant compared with a full term baby in terms of alveolar surface tension and compliance respectively.	3.Which of the following statement is TRUE regarding airway resistance in the bronchi	4.Surfactant lining the alveoli	5. Set of data which correctly defines restrictive lung disease is	6. A person is having normal lung compliance and increased airway resistance. The most effective mechanics of breathing in this person would be ?	7) Increased airway resistance is caused by all , EXCEPT	8) Compliance of lung is	9) Compliance of lung is	10) Major percentage of airway resistance is offered by the	11) Which of the following spirometry measurements has the greatest sensitivity for detecting early air flow obstruction?	12) If a patient had a progressive lung disease that required an ever increasing pressure to fill the same volume of lung, how would the lung's compliance be affected?	13) An asthma patient finds she has to breathe at twice her normal rate. How does that affect her dynamic compliance?	14) Which of the following is FALSE concerning the airflow in the lungs?	15) According to the Law of Laplace, air should flow from the smaller alveoli to the larger, collapsing them. In the lungs, several factors counter that tendency, and stabilize the alveolar structures. Which of the following is NOT one of them?	16) Which of the followings statements is true ?	17) A healthy, 25-year-old medical student participates in a 10-kilometer charity run. Which muscles does the student use (contract) during expiration?	18) The volume–pressure curves in the given figure were obtained from a normal subject and a patient with a pulmonary disease. Which abnormality is most likely present in the patient?	19) In the compliance graph identify the parameter plotted on x axis and y axis respectively	20) What tends to decrease airway resistance?	mcq ( 20 marks	1) A 34-year-old man sustains a bullet wound to the chest that causes a pneumothorax. What best describes the changes in this man compared with a normal individual ?	2) A 78-year-old man who smoked 60 cigarettes per day for 55 years reports shortness of breath. The patient is diagnosed with chronic pulmonary emphysema. Which set of changes is present in this man compared with a healthy non-smoker?	3) A 24-year-old man presents to his primary care physician complaining of fever and chills that have persisted for 1 week. His chest now hurts when he coughs, he has a general feeling of malaise and has noticed a decrease in appetite. Which set of changes is present in this man?	1) An 18-year-old MBBS student presents with difficulty in breathing. On examination respiratory rate is 28 and the heart rate is 110 per minute . On auscultation rhonchi / wheezes through the entire chest. Why are accessory muscles are in use in the above patient ?	2) A 55-year-old man comes to the clinic complaining of fatigue and persistent shortness of breath, which becomes worse during exercise. The patient has smoked cigarettes since he was a teenager. On examination , chest is barrel shape with anteroposterior (AP) to transverse ( T) diameter is almost equal. Identify the clinical disorder.	Spirometry findings are given below identify the disorder?	emq(6 marks)	A 21 year old man presents to the outpatient department with history of difficulty in breathing usually during early morning. On examination, Pulse - 121 bpm Respiratory rate - 22/min Blood pressure - 121/81 mm Hg Temperature 36 degree Celsius (oral).	A 26 year old man presents to the outpatient department with history of difficulty in breathing usually during early morning. On examination, Pulse - 126 bpm Respiratory rate - 22/min Blood pressure - 126/86 mm Hg Temperature 36 degree Celsius (oral).	A 20 year old man presents to the outpatient department with history of difficulty in breathing usually during early morning. On examination, Pulse - 120 bpm Respiratory rate - 22/min Blood pressure - 120/80 mm Hg Temperature 36 degree Celsius (oral).	A 18 year old girl presents to the outpatient department with history of difficulty in breathing , cough and fever. On examination, Lateral bending of spine noted Pulse - 80 bpm Respiratory rate - 22/min Blood pressure - 110/70 mm Hg	A 18 year old girl presents to the outpatient department with history of difficulty in breathing , cough and fever. On examination, Lateral bending of spine noted Pulse - 80 bpm Respiratory rate - 22/min Blood pressure - 110/70 mm Hg	A 18 year old girl presents to the outpatient department with history of difficulty in breathing , cough and fever. On examination, Lateral bending of spine noted Pulse - 82 bpm Respiratory rate - 22/min Blood pressure - 112/72 mm Hg		Submission Tracking ID - DO NOT CHANGE
2022-07-28 15:30:33	13	2101001001	0	1	1	1	0	0	1	1	1	0	0	1	0	0	0	1	0	1	0	1	10	0	1	1	0	1	0	3	5	0	1	1	4	1	12
2022-07-28 15:26:12	11	2101001006	0	1	1	1	1	1	1	1	1	0	0	0	1	1	0	0	0	0	0	0	10	0	0	1	0	0	0	1	5	3	0	4	1	1	14
2022-07-28 15:30:49	14	2101001013	1	1	1	1	0	0	1	1	1	0	0	1	0	0	0	1	0	1	0	1	11	0	1	1	0	1	0	3	5	3	1	4	4	5	22	Adithi Arvind
2022-07-28 15:29:30	15	2101001017	1	1	1	1	1	1	1	1	1	1	0	0	0	0	0	1	0	1	0	1	13	1	0	0	0	1	0	2	5	6	1	1	4	5	22
2022-07-28 15:30:53	11	2101001024	0	0	1	1	0	1	1	1	1	1	0	0	1	1	0	0	0	0	0	0	9	0	0	1	0	0	1	2	5	6	0	1	1	5	18
2022-07-28 15:30:04	12	2101001026	1	1	1	1	0	1	1	1	1	0	0	0	0	0	0	0	0	0	1	0	9	1	0	0	1	1	0	3	5	3	0	4	1	1	14	Akshay Chidambaram Monick
2022-07-28 15:29:36	7	2101001030	0	1	0	1	0	0	0	1	1	0	0	0	1	0	0	0	0	0	0	0	5	0	0	1	0	0	1	2	5	6	0	1	1	5	18
2022-07-28 15:40:52	17	2101001035	1	1	1	1	1	1	1	0	1	1	0	1	0	0	0	1	1	1	1	0	14	1	0	0	0	1	1	3	4	0	9	0	4	1	18	R.J.Aneesh
2022-07-28 15:27:21	11	2101001042	0	1	1	1	1	1	1	1	1	0	0	0	1	1	0	0	0	0	0	0	10	0	0	0	0	0	1	1	5	6	1	4	4	5	25
2022-07-28 15:39:42	10	2101001044	1	0	1	1	0	1	1	1	1	0	0	0	0	0	0	1	1	1	0	0	10	0	0	0	0	0	0	0	5	1	0	4	4	5	19
2022-07-28 15:40:40	17	2101001047	1	1	1	1	1	1	1	0	1	1	0	1	0	0	0	1	1	1	1	0	14	1	0	0	0	1	1	3	4	1	9	0	4	1	19	Ashwatthama V
2022-07-28 15:31:46	15	2101001068	1	1	1	1	1	0	1	1	1	0	0	0	0	1	0	0	0	1	1	0	11	0	1	0	1	1	1	4	5	0	0	4	4	1	14	Dhekshana A
2022-07-28 15:30:49	13	2101001082	0	1	1	1	1	1	1	1	1	1	0	0	1	1	0	0	0	0	0	0	11	0	0	1	0	0	1	2	5	6	0	1	1	5	18
2022-07-28 15:47:22	10	2101001085	1	0	1	1	0	0	1	1	1	0	0	1	0	0	0	0	0	1	1	0	9	0	0	0	0	1	0	1	0	6	1	1	1	5	14	P.Harini
2022-07-28 15:22:52	11	2101001090	0	1	1	1	1	1	1	1	1	0	0	0	1	1	0	0	0	0	0	0	10	0	0	1	0	0	0	1	0	6	1	1	4	2	14
2022-07-28 15:29:14	17	2101001091	1	1	1	1	0	1	0	1	1	1	1	1	1	0	0	1	0	1	1	0	14	1	1	0	0	0	1	3	4	0	9	4	0	1	18	Hrishikesh Sarma
2022-07-28 15:15:24	11	2101001093	1	0	1	0	0	0	0	0	1	1	0	1	1	1	0	0	1	1	1	1	11	0	0	0	0	0	0	0	5	0	0	0	1	2	8	Ishwarya J
2022-07-28 15:20:56	14	2101001094	1	0	1	1	1	0	1	0	1	0	0	1	1	1	1	0	0	1	1	0	12	0	0	1	0	0	1	2	0	0	0	1	1	1	3
2022-07-28 15:15:28	11	2101001095	1	0	1	0	0	0	0	0	1	1	0	1	1	1	0	0	1	1	1	1	11	0	0	0	0	0	0	0	5	0	0	0	1	2	8	Janani Dhanya
2022-07-28 15:15:53	8	2101001099	1	0	0	1	1	0	0	1	1	0	0	1	1	0	0	0	0	0	0	1	8	0	0	0	0	0	0	0	1	0	0	0	1	2	4
2022-07-28 15:17:02	16	2101001105	1	1	1	1	1	1	1	1	1	0	0	0	1	1	0	0	0	1	1	0	13	1	1	0	0	0	0	2	0	3	0	1	4	1	9
2022-07-28 15:18:23	12	2101001106	0	1	1	1	1	1	1	1	1	0	0	0	1	1	0	0	0	1	0	0	11	0	0	1	0	0	0	1	0	0	0	1	0	1	2	Karguvel pandian
2022-07-28 15:29:38	11	2101001108	1	0	0	1	1	0	0	1	1	1	1	1	0	0	0	0	0	1	0	0	9	1	0	1	0	0	0	2	4	3	1	4	1	1	14
2022-07-28 15:39:30	13	2101001110	1	0	1	1	1	0	1	0	1	0	0	1	1	1	1	0	0	1	1	0	12	0	0	0	0	0	1	1	1	6	1	4	4	5	21
2022-07-28 15:21:24	15	2101001113	1	0	1	0	1	1	0	1	1	0	0	1	1	0	1	1	1	1	1	1	14	0	0	0	0	0	1	1	0	1	9	1	0	1	12	Keshav T A
2022-07-28 15:15:25	14	2101001114	1	1	1	1	1	0	1	1	1	0	0	0	0	0	1	0	1	1	1	1	13	0	0	0	1	0	0	1	0	0	0	4	4	1	9
2022-07-28 15:19:29	14	2101001124	1	0	1	1	1	0	1	1	1	1	0	0	0	0	1	0	0	1	1	1	12	1	0	0	1	0	0	2	1	1	0	0	4	1	7
2022-07-28 15:22:30	18	2101001129	1	1	1	1	0	0	1	1	1	1	0	1	1	1	1	0	1	1	1	1	16	0	0	0	0	1	1	2	4	6	0	1	1	1	13	Madhumitha
2022-07-28 15:24:06	15	2101001130	1	0	1	1	1	1	0	1	1	0	0	1	1	0	1	0	1	1	1	1	14	0	0	0	1	0	0	1	0	0	0	0	4	1	5
2022-07-28 15:22:39	8	2101001131	1	1	0	1	0	0	0	1	1	1	0	0	0	0	0	0	0	1	0	0	7	1	0	0	0	0	0	1	4	6	1	4	4	1	20	Mandir
2022-07-28 15:23:59	9	2101001133	1	0	1	1	0	0	0	1	0	0	0	1	1	0	1	1	1	0	0	0	9	0	0	0	0	0	0	0	4	6	1	4	4	5	24	Maochar
2022-07-28 15:24:21	15	2101001146	1	1	1	1	0	1	1	1	1	0	0	0	1	0	1	0	1	1	1	1	14	0	0	0	1	0	0	1	0	0	0	0	4	1	5	Neelakandan R
2022-07-28 15:23:32	12	2101001150	1	1	1	1	0	1	0	1	1	0	0	0	0	0	0	1	0	1	1	1	11	1	0	0	0	0	0	1	0	0	0	1	1	1	3	Padmasekar
2022-07-28 15:17:23	15	2101001151	1	0	1	1	1	1	0	1	1	0	0	1	1	0	1	1	1	1	0	1	14	0	0	0	1	0	0	1	0	0	0	1	1	1	3	Parthasarathi K
2022-07-28 15:19:33	14	2101001157	1	1	1	1	0	0	0	1	1	1	0	1	1	0	1	0	0	0	1	1	12	1	1	0	0	0	0	2	0	3	0	1	1	5	10	Pooja P I
2022-07-28 15:36:48	14	2101001169	1	1	1	1	0	0	1	1	1	0	0	0	0	1	1	0	0	1	1	1	12	1	0	0	1	0	0	2	0	0	1	1	4	1	7	Renuka Devi. D
2022-07-28 15:30:39	14	2101001171	1	0	0	1	0	0	0	1	1	0	0	1	1	1	1	1	0	1	1	1	12	1	0	0	0	1	0	2	0	3	0	0	4	2	9	RITHIKA L
2022-07-28 15:36:59	11	2101001173	0	0	0	1	1	1	1	1	1	0	0	0	1	0	1	1	1	1	0	0	11	0	0	0	0	0	0	0	1	0	1	1	1	1	5
2022-07-28 15:34:16	9	2101001183	0	1	1	1	1	1	1	1	1	0	0	0	0	0	0	0	0	0	0	0	8	0	0	1	0	0	0	1	0	3	1	1	4	2	11
2022-07-28 15:39:47	12	2101001186	0	0	0	0	1	0	1	0	1	0	0	0	0	1	1	1	0	1	1	1	9	0	1	0	1	0	1	3	5	0	0	4	4	5	18	SARIKA C
2022-07-28 15:41:49	14	2101001189	1	1	1	1	0	0	0	1	1	0	0	1	1	1	1	0	0	1	0	1	12	0	1	0	0	0	1	2	1	3	0	0	4	2	10
2022-07-28 15:38:29	14	2101001192	1	1	0	1	1	0	0	1	1	0	0	1	1	0	0	1	1	1	1	1	13	0	0	0	0	1	0	1	4	6	0	1	1	1	13	Shashipriya B
2022-07-28 15:39:53	16	2101001193	1	1	1	1	0	0	0	1	1	0	0	1	1	1	1	1	0	1	0	1	13	0	1	0	0	1	1	3	0	3	1	1	4	5	14
2022-07-28 15:39:20	16	2101001194	1	1	1	1	0	0	0	1	1	0	0	1	1	1	1	1	0	1	0	1	13	0	1	0	0	1	1	3	0	3	1	1	4	5	14
2022-07-28 15:38:52	11	2101001196	1	1	0	1	0	0	0	1	1	1	0	1	1	0	0	0	1	1	1	0	11	0	0	0	0	0	0	0	0	3	0	4	0	2	9	Shree Harini. M
2022-07-28 15:37:38	13	2101001198	1	1	0	1	0	0	0	1	1	0	0	1	0	1	0	0	1	1	1	0	10	0	0	1	0	1	1	3	5	6	0	4	1	2	18	Shri Preethi M
2022-07-28 15:40:41	8	2101001202	0	0	1	1	0	1	0	0	0	0	0	0	0	1	0	0	0	1	1	0	6	1	0	0	0	0	1	2	1	6	0	0	1	1	9	SIVASHANKARI.A
2022-07-28 15:40:06	17	2101001216	1	1	1	1	0	0	1	1	1	1	0	0	1	0	1	0	1	1	1	1	14	0	1	0	1	0	1	3	4	0	1	4	1	1	11	Srinhithi S
2022-07-28 15:41:48	17	2101001218	1	1	0	1	1	1	0	1	1	0	0	1	0	1	1	1	1	1	1	1	15	1	0	0	0	0	1	2	0	0	9	0	4	1	14	Srivathsan.V
2022-07-28 15:30:13	11	2101001221	0	1	1	1	1	1	1	1	1	0	0	0	0	1	0	0	0	0	0	0	9	0	0	1	0	0	1	2	0	3	0	4	1	1	9
2022-07-28 15:39:13	15	2101001227	1	1	1	1	0	1	1	1	1	0	0	0	1	1	0	0	1	1	1	0	13	0	1	0	1	0	0	2	5	6	1	4	1	5	22
2022-07-28 15:41:07	15	2101001228	1	1	1	1	0	0	0	1	1	0	0	1	1	1	1	0	0	1	0	1	12	0	1	0	0	1	1	3	0	3	0	4	4	5	16	Swarnamaalegaa Tirouvinguidame D
2022-07-28 15:32:56	11	2101001237	0	1	1	1	1	1	1	1	1	0	0	0	1	1	0	0	0	0	0	0	10	0	0	1	0	0	0	1	0	6	0	4	1	5	16

## Sheet: Sheet1
UIN	mcq total max 20 marks	emq score max 6	sct (37)	pre test total	mcq ( 20 marks	emq(6 marks)	SCT( 37)	POST TOTAL
2101001001	8	2	11	21	10	3	12	25
2101001006	9	0	14	23	10	1	14	25
2101001013	10	3	15	28	11	3	22	36
2101001017	13	2	11	26	13	2	22	37
2101001024	9	0	4	13	9	2	18	29
2101001026	8	1	7	16	9	3	14	26
2101001030	12	2	15	29	5	2	18	25
2101001035	10	1	21	32	14	3	18	35
2101001042	10	2	8	20	10	1	25	36
2101001044	10	0	8	18	10	0	19	29
2101001047	10	1	13	24	14	3	19	36
2101001068	10	2	18	30	11	4	14	29
2101001082	4	3	11	19	11	2	18	31
2101001085	12	2	17	14	9	1	14	24
2101001090	12	1	8	18	10	1	14	25
2101001091	13	3	10	31	14	3	18	35
2101001093	14	1	19	21	11	0	8	19
2101001094	8	2	1	26	12	2	3	17
2101001095	14	1	8	34	11	0	8	19
2101001099	6	2	7	11	8	0	4	12
2101001105	11	2	11	23	13	2	9	24
2101001106	10	2	3	15	11	1	2	14
2101001108	10	2	19	24	9	2	14	25
2101001110	9	3	8	15	12	1	21	34
2101001113	10	2	14	31	14	1	12	27
2101001114	9	2	14	20	13	1	9	23
2101001124	3	2	11	26	12	2	7	21
2101001129	12	2	18	25	16	2	13	31
2101001130	11	1	18	16	14	1	5	20
2101001131	8	2	21	32	7	1	20	28
2101001133	8	1	18	30	9	0	24	33
2101001146	9	2	6	31	14	1	5	20
2101001150	9	1	11	27	11	1	3	15
2101001151	10	1	11	17	14	1	3	18
2101001157	12	2	12	21	12	2	10	24
2101001169	13	0	19	22	12	2	7	21
2101001171	12	2	12	26	12	2	9	23
2101001173	11	2	11	19	11	0	5	16
2101001183	13	0	13	32	8	1	11	20
2101001186	13	2	24	26	9	3	18	30
2101001189	11	1	6	24	12	2	10	24
2101001192	13	1	14	26	13	1	13	27
2101001193	12	2	9	39	13	3	14	30
2101001196	11	4	13	18	11	0	9	20
2101001198	14	3	10	28	10	3	18	31
2101001202	13	1	18	23	6	2	9	17
2101001216	11	2	10	28	14	3	11	28
2101001218	12	4	18	27	15	2	14	31
2101001221	12	2	9	32	9	2	9	20
2101001227	6	0	24	23	13	2	22	37
2101001228	12	1	8	34	12	3	16	31
2101001237	13	0	16	23	10	1	16	27
