# Supplementary material for: Simulation-based teaching versus traditional small group teaching for first-year medical students among high and low scorers in respiratory physiology, India: a randomized controlled trial
Source: J Educ Eval Health Prof. 2025 Feb 21;22:8. doi: 10.3352/jeehp.2025.22.8 (PMC12012709; doi:10.3352/jeehp.2025.22.8)
Supplement: Supplementary file 3 [file jeehp-22-08-dataset3.csv]

Timestamp	1. The objectives of the session were clearly defined to me.	2. I enjoyed the teaching session.	3. The time duration of the session was adequate according to me.	4. I went through pre reading assignments provided to me ( yes/no)	5. If yes Pre reading assignments prepared me for the topic and if no then skip question number 5	6. Didactic lecture on “Compliance and Work of breathing “ helped me to get most of this session.	7. I am more confident in my understanding of the subtopic “compliance of lung”.	8. I am more confident in my ability to understanding of the subtopic “resistance to air flow”	9. I am more confident in my ability to understanding of the subtopic “work of breathing”.	10. I would prefer to have more of traditional teaching methods when compared to simulation-based teaching.	11. I would you like to learn other topics in a similar mode of teaching.	12. This session made me curious to know more about the subject.	13. This session helped me acquire new knowledge.	14. List 2 features which helped your learning in this session	15. List 2 features which prevented your learning in this session	16. Facilitator oversaw time management well.	17. Facilitator helped us to understand the topic better.	18. Facilitator encouraged us to ask questions.	19. Facilitator showed enthusiasm.	20. Facilitator made the class interactive.	21. Facilitator provided me the chance to participate during the session
2022/07/28 4:47:41 PM GMT+5:30	3	3	5	yes	4	3	4	5	4	4	2	1	1			4	4	3	2	3	4
2022/07/28 4:48:20 PM GMT+5:30	4	5	5	no		4	4	4	5	4	5	3	4	Case studies ,explanation to it at the last	Presentation ( ppt)	4	4	4	5	5	5
2022/07/28 4:48:33 PM GMT+5:30	5	5	4	yes	4	5	4	4	4	4	5	5	5	Case scenarios	Nil	5	5	5	5	5	5
2022/07/28 4:57:23 PM GMT+5:30	4	5	4	yes	4	4	4	4	4	3	4	4	4			4	4	4	4	4	4
2022/07/28 4:57:46 PM GMT+5:30	5	4	4	yes	3	3	3	4	3	2	4	3	4			4	4	5	4	5	5
2022/07/28 4:58:17 PM GMT+5:30	5	5	5	yes	5	4	5	4	4	2	5	5	5	1. Case discussion helped me understand the topic better through understanding; 2. Demonstration of different lund diorders on the model helped me understand the differences of the lung disorders		5	5	5	5	5	5
2022/07/28 5:00:02 PM GMT+5:30	5	5	3	yes	3	5	5	5	5	2	5	5	5	Case based discussions of various scenarios helped me learn the difference between obstructive and restrictive lung disorders better. Moreover the artificial lung model also helped me understand the topic better.	External disturbances and freedom of sitting with whosoever we wanted instead of us being grouped together by the examiner.	5	5	5	5	5	5
2022/07/28 5:00:05 PM GMT+5:30	5	5	5	yes	4	5	4	5	5	5	5	5	5	Teaching method	Nothing	4	5	5	5	5	5
2022/07/28 5:01:04 PM GMT+5:30	3	3	1	yes	3	3	4	4	3	4	3	3	4			3	3	1	3	4	3
2022/07/28 5:01:10 PM GMT+5:30	4	5	5	yes	4	5	4	4	4	4	4	4	4	Group discussion	Nothing	5	5	5	5	5	5
2022/07/28 5:01:14 PM GMT+5:30	5	5	5	yes	5	5	5	5	5	5	5	5	5	Case scenarios	Nil	5	5	5	5	5	5
2022/07/28 5:01:35 PM GMT+5:30	4	5	5	yes	5	5	5	5	5	5	5	5	5	It’s very interactive session and also small group teaching helped us a lot	Nil	5	5	5	5	5	5
2022/07/28 5:02:00 PM GMT+5:30	5	5	5	yes	5	5	5	5	5	5	5	5	5			5	5	5	5	5	5
2022/07/28 5:02:46 PM GMT+5:30	5	5	5	yes	3	5	4	4	4	2	5	4	5	Discussion of clinical scenarios and displaying it experimentally		5	5	5	5	5	5
2022/07/28 5:03:00 PM GMT+5:30
2022/07/28 5:03:27 PM GMT+5:30	5	5	5	yes	5	5	5	5	5	5	5	5	5			5	5	5	5	5	5
2022/07/28 5:03:38 PM GMT+5:30	4	4	4	no	3	3	5	5	5	3	3	4	4			4	4	4	2	2	3
2022/07/28 5:04:36 PM GMT+5:30	5	5	4	yes	5	5	5	5	4	5	5	5	5	The models and presentations and small group of people which i felt comfortable to speak	None	5	5	5	5	5	5
2022/07/28 5:04:48 PM GMT+5:30	5	5	5	yes	5	5	5	5	5	5	5	5	5	It's so interactive session	Nil	5	5	5	5	5	5
2022/07/28 5:05:14 PM GMT+5:30	5	5	3	yes	4	5	5	5	5	5	5	5	5	Application of the topic and the I liked the most was it was small group.	Nil	5	5	5	5	5	5
2022/07/28 5:05:26 PM GMT+5:30	5	5	4	yes	4	4	4	4	4	2	4	4	4	Clear models and discussion among friends.	I like sitting in a class room with more number of students so I can blend it helps me be more focussed on the lecture than making me anxious on whether I am going to be picked out and asked to explain something. I liked the overall class but the discussion part made me a little anxious and I felt like I could have put in more if I was in a larger group of stduents	4	5	5	5	5	5
2022/07/28 5:05:32 PM GMT+5:30	5	4	5	no		4	4	4	4	2	4	3	4			4	5	5	5	5	5
2022/07/28 5:05:59 PM GMT+5:30	5	5	5	yes	5	5	5	5	5	5	5	5	5			5	5	5	5	5	5
2022/07/28 5:06:02 PM GMT+5:30	5	5	5	no		4	3	3	4		4	5	5	Physical use of instruments individually ,explanation through video .	We should have got more time	5	5	5	5	5	5
2022/07/28 5:07:54 PM GMT+5:30	5	4	5	yes	5	5	5	5	5	4	5	5	4	Group discussion gave good ideas to the subject.		5	5	5	5	5	5
2022/07/28 5:08:19 PM GMT+5:30	5	4	5	yes		4	4	4	4	2	5	5	5	Simulation based learning and videos related to that topic	Nothing	5	5	5	5	5	5
2022/07/28 5:08:36 PM GMT+5:30	5	5	5	yes	4	5	4	5	3	1	5	4	5	Discussion with 2 others in my group who were discussing one case, The models	I hadn't understood the topic earlier in class	5	5	4	5	5	5
2022/07/28 5:09:40 PM GMT+5:30	5	5	4	yes	3	4	5	4	4	3	4	4	4	Explanation using models was helpful		5	5	5	5	5	5
2022/07/28 5:10:59 PM GMT+5:30	5	5	5	yes	4	4	5	5	5	4	4	5	4	Lung Model and video	Nil	5	5	5	5	5	5
2022/07/28 5:12:38 PM GMT+5:30	3	4	4	yes	3	3	4	3	4	3	4	5	4	Case based learning	Lack of enough time	3	3	4	4	4	4
2022/07/28 5:13:15 PM GMT+5:30	5	5	5	yes	5	5	5	5	5	5	4	4	4	Listening and discussion	None	5	5	5	5	5	5
2022/07/28 5:13:23 PM GMT+5:30	5	5	5	yes	5	5	5	5	5	5	5	5	5			5	5	5	5	5	5
2022/07/28 5:14:35 PM GMT+5:30	5	5	5	yes		5	5	5	5	2	5	5	5	Teaching experimentally	No	5	5	5	5	5	5
2022/07/28 5:15:12 PM GMT+5:30	5	5	5	yes	4	5	4	5	4	2	4	4	4	Teaching in small groups with working models	Nil	4	4	5	4	4	4
2022/07/28 5:16:52 PM GMT+5:30	3	5	5	no		5	5	5	5	1	5	5	5	1. I saw the simple models which explains the mechanism of the respiratory system, it made me understand the concept better,like during the case study I was able to recall the experments with balloons and understanding the case by correlating with the experiment. 2. As I was immediately exposed to a clinical case after seeing the experiment, I learnt how to apply my theoretical knowledge in clini…	Nothing.	5	5	5	5	5	5
2022/07/28 5:18:12 PM GMT+5:30	5	5	5	yes	4	5	5	5	3	1	5	5	5	Interactive session , practical apparatus		5	5	5	5	5	5
2022/07/28 5:31:46 PM GMT+5:30	5	5	5	yes	5	5	4	4	4	5	5	5	5	Small Group teaching was effective , was able to ask more questions to the professor.	None.	5	5	5	5	5	5
2022/07/28 5:31:49 PM GMT+5:30	4	5	5	yes	3	4	4	4	4	1	5	5	5			4	5	5	5	4	4
2022/07/28 5:34:27 PM GMT+5:30	4	4	4	yes	3	4	4	4	4	3	4	4	4	Case studies and model	Nil	4	4	4	4	4	4
2022/07/28 5:57:25 PM GMT+5:30
2022/07/28 7:03:18 PM GMT+5:30	5	5	5	yes	5	5	5	5	5	5	5	5	5	Group discussion help to learn easy		5	5	5	5	5	5
2022/07/28 7:08:31 PM GMT+5:30	4	3	4	no	4	4	4	5	4	4	4	3	4			5	4	4	4	4	4
2022/07/28 8:48:40 PM GMT+5:30	4	5	4	yes	3	4	4	4	4		4	5	4	Model use And explanation		5	5	5	5	5	5
2022/07/28 9:15:50 PM GMT+5:30	5	5	4	yes	5	5	5	5	3	1	5	5	5	Using a practical approach to teaching and small group discussions		5	5	5	5	5	5
